# Supplementary material for: Low- and High-Attenuation Lung Volume in Quantitative Chest CT in Children without Lung Disease
Source: Children (Basel). 2021 Dec 10;8(12):1172. doi: 10.3390/children8121172 (PMC8700567; doi:10.3390/children8121172)
Supplement: Supplementary file 1 [file children-08-01172-s001.zip]

Archive with 1 entries (1 files):
- children-1461287-supplementary.pdf
